# Supplementary material for: Laying the Foundation for an Elementary School Sleep Education Program
Source: Children (Basel). 2026 Jan 18;13(1):138. doi: 10.3390/children13010138 (PMC12839998; doi:10.3390/children13010138)
Supplement: Supplementary file 1 [file children-13-00138-s001.zip]

Archive with 1 entries (1 files):
- children-4039956-supplementary.pdf
